# Supplementary material for: GoPros™ as an underwater photogrammetry tool for citizen science
Source: PeerJ. 2016 Apr 25;4:e1960. doi: 10.7717/peerj.1960 (PMC4860335; doi:10.7717/peerj.1960)
Supplement: Supplemental Information 4 [file peerj-04-1960-s004.xlsx]

## Sheet: Snorkel
Holothurians
Observer	Transect 1	Transect 2	Transect 3	Transect 4	Transect 5	Transect 6	Transect 7	Transect 8	Transect 9	Transect 10	Transect 11	Transect 12	Transect 13
Pete	35	34	45	39	29	30	22	28	22	32	25	24	18
Ciaran	18	26	42	46	31	34	22	38	32	27	19	22	18
Victoria	15	22	34	43	30	36	29	31	32	29	25	23	18
Sam	15	34	34	46	25	20	18	19	17	19	22	24	19
Sally	14	25	36	47	39	39	36	50	39	34	35	35	29
	19.4	28.2	38.2	44.2	30.8	31.8	25.4	33.2	28.4	28.2	25.2	25.6	20.4		19.4	28.2	44.2	30.8	31.8	25.4	33.2	28.4	28.2	25.2	25.6	20.4
Clams															12	23.8	34.8	20	32.6	21.6	27.2	21.4	33.2	25.2	25.6	27.8
Observer	Transect 1	Transect 2	Transect 3	Transect 4	Transect 5	Transect 6	Transect 7	Transect 8	Transect 9	Transect 10	Transect 11	Transect 12	Transect 13
Pete	0	1	0	0	2	0	0	0	0	0	0	0	0
Ciaran	1	4	0	0	0	3	0	0	0	1	0	1	0
Victoria	1	4	0	1	1	5	0	1	0	2	0	2	0
Sam	1	5	0	0	1	1	0	0	0	1	1	1	0
Sally	0	6	0	0	1	3	0	0	0	0	1	1	0
						Snorkel	GoPro
	Snorkel Holo Mean	GoPro Holo Mean	Snorkel Clam Mean	GoPro Clam Mean		35	19
	19.4	12	0.6	0.6		18	7
	28.2	23.8	4	2.4		15	11
	44.2	34.8	0.2	0.6		15	11
	30.8	20	1	0		14	12
	31.8	32.6	2.4	0		45	34
	25.4	21.6	0	0		42	18
	33.2	27.2	0.2	0		34	29
	28.4	21.4	0	0.2		34	17
	28.2	33.2	0.8	0		36	21
	25.2	25.2	0.4	0		39	42
	25.6	25.6	1	0.2		46	32
	20.4	27.8	0	0.2		43	39
p	0.097671		0.048365			46	32
						47	29								T Test: Two Independent Samples
						29	26
						31	16								SUMMARY			Hyp Mean Diff	0
						30	15								Groups	Count	Mean	Variance	Cohen d
						25	17								Snorkel Holo Mean	12	28.4	42.0145
						39	26								GoPro Holo Mean	12	25.4333	41.0752
						30	28								Pooled			41.5448	0.460267
						34	30
						36	38								T TEST: Equal Variances				Alpha	0.05
						20	25									std err	t-stat	df	p-value	t-crit	lower	upper	sig	effect r
						39	42								One Tail	2.63138	1.12742	22	0.135856	1.71714			no	0.23371
						22	19								Two Tail	2.63138	1.12742	22	0.271712	2.07387	-2.49047	8.42381	no	0.23371
						22	16
						29	18								T TEST: Unequal Variances				Alpha	0.05
						18	19									std err	t-stat	df	p-value	t-crit	lower	upper	sig	effect r
						36	36								One Tail	2.63138	1.12742	21.9972	0.135857	1.71714			no	0.233724
						28	28								Two Tail	2.63138	1.12742	21.9972	0.271713	2.07387	-2.49047	8.42381	no	0.233724
						38	25
						31	29
						19	20
						50	34
						22	21
						32	17
						32	29
						17	11
						39	29
						32	32
						27	30
						29	33
						19	32
						34	39
						25	29
						19	24
						25	23
						22	18
						35	32
						24	28
						22	23
						23	25
						24	20			Descriptive Statistics				Box Plot			Shapiro-Wilk Test				Outliers and Missing Data
						35	32
						18	27				Snorkel	GoPro			Snorkel	GoPro		Snorkel	GoPro			Snorkel	GoPro
						18	20			Mean	29.2333	25.4333		Min	14	7	W	0.963282	0.978363		mean	29.2333	25.4333
						18	31			Standard Error	1.19613	1.05642		Q1-Min	8	12	p-value	0.0681632	0.363285		stdev	9.26515	8.18301
						19	30			Median	29	26.5		Med-Q1	7	7.5	alpha	0.05	0.05		# outliers	0	0
						29	31			Mode	18	29		Q3-Med	6.25	4.75	normal	yes	yes		# blank	0	0
										Standard Deviation	9.26515	8.18301		Max-Q3	14.75	10.75					# non-num	0	0
										Sample Variance	85.8429	66.9616									1	0.622404	-0.786182
										Kurtosis	-0.793519	-0.54673									2	-1.21243	-2.25264
										Skewness	0.287865	-0.110102									3	-1.53622	-1.76382
										Range	36	35									4	-1.53622	-1.76382
										Maximum	50	42									5	-1.64415	-1.64161
										Minimum	14	7									6	1.70172	1.04689
										Sum	1754	1526									7	1.37792	-0.908387
										Count	60	60									8	0.514473	0.435863
										Geometric Mean	27.7623	23.9328									9	0.514473	-1.03059
										Harmonic Mean	26.3019	22.1597									10	0.730336	-0.541773
										AAD	7.74111	6.80444									11	1.05413	2.02452
										MAD	7	5.5									12	1.80965	0.802476
										IQR	13.25	12.25									13	1.48586	1.65791
																					14	1.80965	0.802476
																					15	1.91758	0.435863
																					16	-0.025184	0.0692492
																					17	0.190679	-1.1528
																					18	0.0827474	-1.275
																					19	-0.456909	-1.03059
																					20	1.05413	0.0692492
																					21	0.0827474	0.313658
																					22	0.514473	0.558067
																					23	0.730336	1.5357
																					24	-0.996566	-0.0529553
																					25	1.05413	2.02452
																					26	-0.780704	-0.786182
																					27	-0.780704	-1.1528
																					28	-0.025184	-0.908387
																					29	-1.21243	-0.786182
																					30	0.730336	1.29129
																					31	-0.133115	0.313658
																					32	0.946198	-0.0529553
																					33	0.190679	0.435863
																					34	-1.1045	-0.663978
																					35	2.24137	1.04689
																					36	-0.780704	-0.541773
																					37	0.29861	-1.03059
																					38	0.29861	0.435863
																					39	-1.32036	-1.76382
																					40	1.05413	0.435863
																					41	0.29861	0.802476
																					42	-0.241047	0.558067
																					43	-0.025184	0.924681
																					44	-1.1045	0.802476
																					45	0.514473	1.65791
																					46	-0.456909	0.435863
																					47	-1.1045	-0.17516
																					48	-0.456909	-0.297364
																					49	-0.780704	-0.908387
																					50	0.622404	0.802476
																					51	-0.564841	0.313658
																					52	-0.780704	-0.297364
																					53	-0.672772	-0.0529553
																					54	-0.564841	-0.663978
																					55	0.622404	0.802476
																					56	-1.21243	0.191454
																					57	-1.21243	-0.663978
																					58	-1.21243	0.680272
																					59	-1.1045	0.558067
																					60	-0.025184	0.680272

## Sheet: GoPro
Holothurians
Observer	Transect B	Transect A	Transect NOTHING SKIP THIS COlUMN MEATHEAD	Transect C	Transect D	Transect G	Transect H	Transect F	Transect E	Transect J	Transect I	Transect L	Transect K
Pete	19	34		42	26	28	19	28	21	32	29	28	27
Ciaran	7	18		32	16	30	16	25	17	30	24	23	20
Victoria	11	29		39	15	38	18	29	29	33	23	25	31
Sam	11	17		32	17	25	19	20	11	32	18	20	30
Sally	12	21		29	26	42	36	34	29	39	32	32	31
	12	23.8	#DIV/0!	34.8	20	32.6	21.6	27.2	21.4	33.2	25.2	25.6	27.8
Clams
Observer	Transect 1	Transect 2	Transect 3	Transect 4	Transect 5	Transect 6	Transect 7	Transect 8	Transect 9	Transect 10	Transect 11	Transect 12	Transect 13
Pete	0	2		1	0	0	0	0	0	0	0	0	0
Ciaran	1	2		0	0	0	0	0	0	0	0	0	0
Victoria	0	3		2	0	0	0	0	1	0	0	1	1
Sam	1	2		0	0	0	0	0	0	0	0	0	0
Sally	1	3		0	0	0	0	0	0	0	0	0	0
